# Supplementary material for: Neutrophil extracellular traps promote immunopathogenesis of virus-induced COPD exacerbations
Source: Nat Commun. 2024 Jul 9;15:5766. doi: 10.1038/s41467-024-50197-0 (PMC11233599; doi:10.1038/s41467-024-50197-0)
Supplement: Supplementary file 4 — Source data [file 41467_2024_50197_MOESM4_ESM.xlsx]

## Sheet: Fig 1B
	Healthy Non-smoker									Healthy smoker									COPD
Base	0.15964	0.377812	0.638095	0.70709	0.876309	0.548926	0	0.0374588	0.0511225	0	0.120375	0	0.0682118	0.682298	0.140445	0.176279	0.526667	0	0	0.150217	0.463023	0.407926	0.785327	0.214888	0.395504	0.232685	0.0493773
d5	0.175448	0.707448	-	0.0183897	1.99891	0.0183039	0.0661495	0.852952	2.48111	0.477086	0.0276367	0.0558307	-	0.422389	0.0736783	0.341249	0.149585	2.85042	0.315519	0	0.35324	1.9986	2.21256	0.906115	1.9933	-	0
d9	1.06958	0.608148	0.738732	0	1.78083	0.0890725	0.0800628	0.639352	0.729951	0.0183897	0.178524	0.12711	0.63006	0.239083	0.653188	0.600431	0.369616	-	1.14182	0.749065	1.12348	0.904174	2.10055	1.95938	2.34329	0.895682	0.343308
Conv	0.105614	-	0.579229	0.585332	0.725815	0.340245	0.098334	0.241265	0.483695	0.599379	0.003702	0.371019	0.253144	0.8534	0.244145	0.483695	0.333115	0.925977	0.27638	0.0298113	0.33282	0.125516	1.50204	0.113538	0.479884	0.288924	-

## Sheet: Fig 1C
	Healthy Non-smoker											Healthy smoker										COPD
Base	89.8367	129.045	10.3343	24.3049	12.7605	27.3278	13.204	13.8707	10.5539	11.6549	14.316	118.699	12.539	21.3151	99.2636	16.554	22.0021	44.9447	246.575	0	11.214	11.4344	29.676	44.9447	48.7056	15.209	24.5362	22.9209	19.4914	19.4914
d5	18.5842	399.846	-	12.7605	14.7621	12.9822	16.1049	12.539	11.6549	28.0302	41.479	229.557	44.1984	21.7729	23.612	101.365	27.0941	11.6549	13.204	101.666	18.8107	198.896	74.092	89.8893	97.4111	30.418	49.0725	45.8418	-	38.9828
d9	141.083	190.373	12.0966	119.654	233.698	262.783	85.2064	119.654	188.834	100.173	325.532	87.9059	239.573	271.229	195.008	977.173	514.299	101.548	152.755	1558.38	-	920.618	119.654	634.217	281.315	806.632	545.114	2361.66	587.155	1595.13
Conv	49.4637	-	9.84302	20.6298	13.8707	36.3592	139.636	11.8757	96.0621	14.9855	105.915	291.666	47.9494	24.3049	91.9731	19.4914	18.8107	14.316	13.4261	55.8612	79.8361	96.583	18.5842	50.224	256.314	1315.81	134.344	258.669	14.9855	-

## Sheet: Fig 1D
	Healthy Non smoker											Healthy smoker										COPD
Base	30.9564	63.9501	15.2318	13.0033	21.6635	14.953	48.0509	15.5107	14.953	14.3956	13.0033	57.2743	17.7442	19.9821	14.117	65.1151	16.0687	18.3033	32.3711	328.265	12.7251	13.5601	13.2817	16.9061	30.6736	13.2817	28.6965	16.0687	15.5107	18.3033
d5	16.9061	130.76	-	21.3831	13.8385	14.3956	18.5829	12.7251	14.6743	21.6635	22.7858	271.252	18.3033	19.1424	-	18.5829	40.6116	19.9821	13.2817	17.7442	112.403	244.536	95.0239	23.0666	220.379	62.2048	94.929	116.966	-	16.6269
d9	68.2015	41.3426	11.8908	31.6695	30.799	31.6695	45.3522	33.4148	33.4148	34.7278	40.0129	48.4922	32.9779	51.1986	72.8915	32.5414	168.601	163.284	35.1661	32.9779	-	59.8618	68.2015	98.9457	144.223	53.919	51.651	90.1217	34.7278	215.339
Conv	18.0237	-	0	15.7896	20.8225	29.93	44.0391	13.2817	32.9779	15.2318	65.9896	82.4373	21.1028	22.7858	73.8904	29.496	14.6743	16.3477	14.117	13.8385	31.234	68.9095	13.5601	176.654	39.7563	56.1173	75.9476	66.2812	14.6743	-

## Sheet: Fig 2A
	Total cell count	Sputum neutrophils	IL-1β	IL-8	IP-10	Neutrophil elastase
Spearman R	0.5241	0.5304	0.4799	0.3669	0.5419	0.6288

## Sheet: Fig 2B
	Total cell count	Sputum neutrophils	IL-1β	IL-4	IL-5	IL-6	TNF-α	IP-10	MUC5AC	Neutrophil elastase
Spearman R	0.6068	0.6483	0.5397	0.5786	0.5914	0.5574	0.5853	0.4672	0.5581	0.6343

## Sheet: Fig 2C
	Total cell count	IL-1β	IL-4	IL-5	IL-6	TNF-α	IP-10	MUC5AC	Neutrophil elastase
Spearman R	0.5863	0.5113	0.6242	0.6284	0.624	0.668	0.4938	0.6237	0.5436

## Sheet: Fig 2D
DNA-elastase	Virus load
1.06958	8.7734
0.860555	7.12372
2.06943	7.937
0.70709	7.46443
2.23745	7.56717
0.548926	5.91169
0.183279	6.94369
1.61464	8.77
2.48111	7.87
1.67458	6.94369
0.178524	7.66442
0.371019	6.81158
1.10787	9.67737
0.8534	8.23634
0.244145	6.70243
0.621466	8.5347
0.858604	7.67
2.85042	8.95
1.14182	9.14391
1.90589	9.49523
1.97476	9.09558
1.9986	9.90526
2.21256	9.41494
0.921581	8.5
2.34329	9.02
0.895682	7.94
0.488599	8.94

## Sheet: Fig 2E
H3.1	Virus load
325.532	8.7734
399.846	7.12372
141.083	7.937
119.654	7.46443
233.698	7.56717
262.783	5.91169
139.636	6.94369
12.0966	1
119.654	7.12
188.834	8.77
100.173	7.87
291.666	6.94369
101.548	7.66442
152.755	6.81158
1558.38	9.67737
239.573	8.23634
271.229	6.70243
195.008	8.5347
977.173	7.67
79.8361	7.26
514.299	8.95
920.618	9.14391
587.155	9.49523
634.217	9.09558
281.315	9.90526
1315.81	9.41494
545.114	8.5
2361.66	9.02
119.654	7.94
1595.13	8.94

## Sheet: Fig 2F
H3.R8cit	Virus load
65.9896	8.7734
130.76	7.12372
48.0509	7.937
68.2015	7.46443
31.6695	7.56717
30.799	5.91169
31.6695	6.94369
15.2318	1
33.4148	7.12
33.4148	8.77
34.7278	7.87
271.252	6.94369
35.1661	7.66442
32.9779	6.81158
328.265	9.67737
73.8904	8.23634
51.1986	6.70243
32.5414	8.5347
168.601	7.67
112.403	7.26
163.284	8.95
244.536	9.14391
95.0239	9.49523
176.654	9.09558
220.379	9.90526
62.2048	9.41494
94.929	8.5
116.966	9.02
34.7278	7.94
215.339	8.94

## Sheet: Fig 2G
DNA-elastase	LRT symptoms
1.06958	2
0.860555	5
2.06943	3
0.70709	2
2.23745	2
0.548926	4
0.183279	2
1.61464	6
2.48111	3
1.67458	-
0.178524	1
0.371019	0
1.10787	5
0.8534	7
0.244145	3
0.621466	-
0.858604	7
2.85042	4
1.14182	5
1.90589	5
1.97476	4
1.9986	6
2.21256	6
0.921581	0
2.34329	4
0.895682	7
0.488599	6

[truncated: 56 more sheets: Fig 2H, Fig 2I, Fig 2J, Fig 2K, Fig 2L, Fig 3B, Fig 3C, Fig 3D, Fig 4B, Fig 4C, Fig 4D, Fig 4E, Fig 4F, Fig 4G, Fig 4H, Fig 4I, Fig 5B, Fig 5C, Fig 5D, Fig 5E …]
